# Supplementary material for: Combination of the Glutaminyl Cyclase Inhibitor PQ912 (Varoglutamstat) and the Murine Monoclonal Antibody PBD-C06 (m6) Shows Additive Effects on Brain Aβ Pathology in Transgenic Mice
Source: Int J Mol Sci. 2021 Oct 30;22(21):11791. doi: 10.3390/ijms222111791 (PMC8584206; doi:10.3390/ijms222111791)
Supplement: Supplementary file 1 [file ijms-22-11791-s001.zip]

Archive with 1 entries (1 files):
- ijms-1390312-supplementary.pdf
